# Supplementary material for: Cap ‘n’ Collar C and Aryl Hydrocarbon Receptor Nuclear Translocator Facilitate the Expression of Glutathione S-Transferases Conferring Adaptation to Tannic Acid and Quercetin in Micromelalopha troglodyta (Graeser) (Lepidoptera: Notodontidae)
Source: Int J Mol Sci. 2023 Jan 22;24(3):2190. doi: 10.3390/ijms24032190 (PMC9916665; doi:10.3390/ijms24032190)
Supplement: Supplementary file 1 [file ijms-24-02190-s001.zip]

Archive with 1 entries (1 files):
- ijms-2106263-supplementary-S1.xlsx
