# Supplementary material for: Cap ‘n’ Collar C and Aryl Hydrocarbon Receptor Nuclear Translocator Facilitate the Expression of Glutathione S-Transferases Conferring Adaptation to Tannic Acid and Quercetin in Micromelalopha troglodyta (Graeser) (Lepidoptera: Notodontidae)
Source: Int J Mol Sci. 2023 Jan 22;24(3):2190. doi: 10.3390/ijms24032190 (PMC9916665; doi:10.3390/ijms24032190)
Supplement: Supplementary file 1 [file ijms-24-02190-s001.zip › ijms-2106263-supplementary-S1.xlsx]

## Sheet: Sheet1
The nucleotide sequences and amino acid sequences of MtCncC and MtARNT in this study
sequence number	sequence name	species name	protein translation	transcriptional sequences
1	cap 'n' collar C (CncC)	Micromelalopha troglodyta	MLHPAMRHVPHHPLAHYHNQSLMRSMSVEQRWQDLASLLTIPPPPDQYQHYHHHHHQHPHNISAHGAAGGYGPNYHAPLPPPAPEKHPDAYGATAPIDGAYKVESAHHSQQHDGIYYQNPSGEMAPPPNQDGFLQSILNDEDLQLMDMAMNEGMYTMRMLDSAASHHAPHPNHTHMMMTAERDSASDSAVSSMGSERVPSLSDGEWCDGSDSAQEFHSSKFRPYDAAYPRERSAPHQPPQKKHHMFGKRCFQEQQPAPAIEPVPPRPGVVKYEPEQTYHHEPMHNMHNPVEFGVRQQLGVPPALQPALDLNTAHSSHALLQSTIPSPGTVGRFAYAAPERVRHNHTYSAPGPLADQRPAAVRDKRVRRLTDGSMSDGGSSATSSGQHLSRDEKRAKALG…	ATGCTGCACCCGGCCATGCGGCACGTGCCGCACCACCCGCTCGCGCACTACCACAACCAGTCGCTGATGCGCTCGATGTCAGTGGAGCAACGCTGGCAAGACCTCGCCTCCCTGCTGACCATCCCGCCGCCGCCGGACCAATACCAGCACTACCACCACCACCACCACCAGCATCCGCACAATATCAGTGCGCACGGTGCGGCAGGCGGCTACGGACCCAACTACCACGCCCCCCTACCCCCTCCGGCGCCCGAGAAACACCCAGATGCATACGGTGCAACGGCGCCGATAGATGGCGCTTACAAAGTTGAATCGGCTCACCACTCGCAACAGCATGATGGCATATATTACCAGAATCCTTCAGGTGAAATGGCGCCGCCACCTAACCAGGACGGTTTC…
2	aryl hydrocarbon receptor nuclear translocator (ARNT)	Micromelalopha troglodyta	MSALAPTIPGADPAKDIQKRRAGSVGSDEDDASGGKYTRMEEDNIQDKERFASRENHCEIERRRRNKMTAYITELSDMVPTCSALARKPDKLTILRMAVAHMKALRGTGNTSTDGTYKPSFLTDQELKHLILEAADGFLFVVSCDTGRVIYVSDSIAPVLNYSQGEWYSSCLYDQVHPDDVEKVREQLSTQEPQNTGRILDLKTGTVKKEGHQSSMRQVMGSRRGFICRMRVGGTAEGAHLGRLRARNSLGPSHDGHNYAVVHCTGYIKNWPPTGMQMDRPIQEELDASHCCLVAIGRLQVTSTPNSSENSVCGGGAEFVSRHSVDGRFTFADQRAAQVVGYAPADLLGKMCYEFYHPEDQQHVRDNFDQVLKLKGQIISVMYRFRTKSREWVWVRTSA…	ATGTCTGCCTTGGCTCCCACAATCCCCGGGGCTGACCCAGCAAAGGATATACAAAAACGCCGTGCTGGCAGTGTTGGATCAGATGAAGACGACGCAAGTGGTGGCAAATATACAAGGATGGAGGAGGATAACATACAAGATAAAGAAAGATTTGCCAGCCGTGAAAACCACTGTGAAATCGAACGTCGCCGCAGGAACAAGATGACGGCGTACATCACGGAGCTGTCCGACATGGTGCCAACATGCTCGGCGCTCGCCCGCAAGCCCGACAAACTCACCATACTGCGTATGGCAGTAGCCCATATGAAAGCCTTAAGAGGTACTGGCAATACCTCTACGGATGGCACCTATAAACCGTCATTCTTGACCGATCAGGAACTGAAGCACCTAATTCTAGAA…
